# Supplementary material for: Nature and determinants of social actions during a mass shooting
Source: PLoS One. 2021 Dec 7;16(12):e0260392. doi: 10.1371/journal.pone.0260392 (PMC8651140; doi:10.1371/journal.pone.0260392)
Supplement: S3 File — (CSV) [file pone.0260392.s003.csv]

#	PP	UNDERFIRE	ESCAPE	AGENT	MOTIVATION	TYPOLOGY	TYPOLOGYbin	TYPOLOGY2	INTERPERSONALCLOSENESS	FRIENDS
236	blind	H	1	P	COOP	SUPPORTIVE	1	PHY	5	blind
239	blind	L	1	O	COOP	SUPPORTIVE	1	SOCNORM	5	blind
247	blind	L	1	O	ALT	SUPPORTIVE	1	PHY	5	blind
230	blind	H	1	P	IND	UNSUPPORTIVE	0	COM	5	blind
237	blind	L	1	P	COOP	SUPPORTIVE	1	EMO	5	blind
243	blind	L	1	P	ALT	SUPPORTIVE	1	EMO	5	blind
233	blind	H	1	O	IND	UNSUPPORTIVE	0	COM	5	blind
232	blind	H	1	O	IND	UNSUPPORTIVE	0	FOR	5	blind
244	blind	L	1	P	ALT	SUPPORTIVE	1	PHY	5	blind
235	blind	H	1	P	IND	SUPPORTIVE	1	PHY	5	blind
245	blind	H	1	O	ALT	SUPPORTIVE	1	INF	5	blind
231	blind	H	1	O	IND	UNSUPPORTIVE	0	FOR	5	blind
240	blind	L	1	O	COOP	SUPPORTIVE	1	EMO	5	blind
246	blind	L	1	O	ALT	SUPPORTIVE	1	PHY	5	blind
238	blind	H	1	O	COOP	SUPPORTIVE	1	EMO	5	blind
234	blind	L	1	O	IND	UNSUPPORTIVE	0	COM	5	blind
241	blind	L	1	O	COOP	SUPPORTIVE	1	PHY	5	blind
242	blind	H	1	P	ALT	SUPPORTIVE	1	EMO	5	blind
106	blind	L	1	O	ALT	SUPPORTIVE	1	INF	1	blind
102	blind	H	0	P	COOP	SUPPORTIVE	1	INF	1	blind
101	blind	H	1	O	IND	UNSUPPORTIVE	0	FOR	1	blind
105	blind	H	0	O	ALT	SUPPORTIVE	1	EMO	1	blind
104	blind	H	0	P	ALT	SUPPORTIVE	1	EMO	1	blind
103	blind	H	0	P	COOP	SUPPORTIVE	1	EMO	1	blind
21	blind	H	1	O	IND	UNSUPPORTIVE	0	FOR	2	blind
27	blind	L	0	P	COOP	SUPPORTIVE	1	PHY	2	blind
25	blind	H	0	P	COOP	SUPPORTIVE	1	PHY	2	blind
23	blind	L	1	O	IND	UNSUPPORTIVE	0	FOR	2	blind
24bis	blind	H	0	O	COOP	SUPPORTIVE	1	PHY	2	blind
24	blind	H	0	P	COOP	SUPPORTIVE	1	PHY	2	blind
33	blind	L	0	O	ALT	SUPPORTIVE	1	EMO	2	blind
29	blind	L	0	P	ALT	SUPPORTIVE	1	INF	2	blind
30	blind	L	0	P	ALT	SUPPORTIVE	1	EMO	2	blind
31	blind	H	0	O	ALT	SUPPORTIVE	1	INF	2	blind
22	blind	H	1	O	IND	UNSUPPORTIVE	0	FOR	2	blind
32	blind	H	0	O	ALT	SUPPORTIVE	1	PHY	2	blind
28	blind	H	0	P	ALT	SUPPORTIVE	1	EMO	2	blind
26	blind	L	0	P	COOP	SUPPORTIVE	1	EMO	2	blind
251	blind	L	0	O	IND	UNSUPPORTIVE	0	FOR	3	blind
249	blind	H	1	O	IND	UNSUPPORTIVE	0	FOR	3	blind
260	blind	H	1	P	ALT	SUPPORTIVE	1	EMO	3	blind
248	blind	H	1	P	IND	UNSUPPORTIVE	0	FOR	3	blind
257	blind	L	0	O	COOP	SUPPORTIVE	1	EMO	3	blind
263	blind	L	0	P	ALT	SUPPORTIVE	1	EMO	3	blind
254	blind	H	1	O	COOP	SUPPORTIVE	1	INF	3	blind
256	blind	L	0	O	COOP	SUPPORTIVE	1	SOCNORM	3	blind
250	blind	H	1	O	IND	UNSUPPORTIVE	0	FOR	3	blind
255	blind	L	0	O	COOP	SUPPORTIVE	1	EMO	3	blind
261	blind	L	0	P	ALT	SUPPORTIVE	1	PHY	3	blind
258	blind	H	1	P	ALT	SUPPORTIVE	1	PHY	3	blind
253	blind	L	0	P	COOP	SUPPORTIVE	1	PHY	3	blind
259	blind	H	1	P	ALT	SUPPORTIVE	1	PHY	3	blind
262	blind	L	0	P	ALT	SUPPORTIVE	1	EMO	3	blind
252	blind	H	1	P	COOP	SUPPORTIVE	1	PHY	3	blind
211	blind	L	0	P	IND	UNSUPPORTIVE	0	COM	1	blind
214	blind	L	0	O	IND	UNSUPPORTIVE	0	FOR	1	blind
218	blind	L	1	O	COOP	SUPPORTIVE	1	PHY	1	blind
213	blind	L	0	O	IND	UNSUPPORTIVE	0	FOR	1	blind
228	blind	L	0	O	ALT	SUPPORTIVE	1	EMO	1	blind
216	blind	L	0	O	IND	UNSUPPORTIVE	0	NEG	1	blind
220	blind	L	0	O	COOP	SUPPORTIVE	1	PHY	1	blind
217	blind	L	0	P	COOP	SUPPORTIVE	1	EMO	1	blind
212	blind	L	0	P	IND	UNSUPPORTIVE	0	FOR	1	blind
221	blind	L	1	P	ALT	SUPPORTIVE	1	EMO	1	blind
222	blind	L	0	P	ALT	SUPPORTIVE	1	EMO	1	blind
219	blind	L	0	O	COOP	SUPPORTIVE	1	PHY	1	blind
229	blind	L	0	O	ALT	SUPPORTIVE	1	PHY	1	blind
226	blind	L	0	O	ALT	SUPPORTIVE	1	PHY	1	blind
223	blind	L	0	P	ALT	SUPPORTIVE	1	INF	1	blind
215	blind	L	0	O	IND	UNSUPPORTIVE	0	COM	1	blind
225	blind	L	1	O	ALT	SUPPORTIVE	1	PHY	1	blind
227	blind	L	0	O	ALT	SUPPORTIVE	1	INF	1	blind
224	blind	L	1	O	ALT	SUPPORTIVE	1	PHY	1	blind
95	blind	H	0	O	COOP	SUPPORTIVE	1	EMO	2	blind
94	blind	H	0	O	COOP	SUPPORTIVE	1	PHY	2	blind
90	blind	H	0	O	IND	UNSUPPORTIVE	0	COM	2	blind
99	blind	H	1	O	ALT	SUPPORTIVE	1	PHY	2	blind
92	blind	H	0	P	COOP	SUPPORTIVE	1	EMO	2	blind
97	blind	L	1	P	ALT	UNSUPPORTIVE	0	FOR	2	blind
100	blind	H	0	O	ALT	SUPPORTIVE	1	PHY	2	blind
98	blind	H	1	O	ALT	SUPPORTIVE	1	PHY	2	blind
93	blind	H	0	P	COOP	SUPPORTIVE	1	INF	2	blind
89	blind	L	1	P	IND	UNSUPPORTIVE	0	NEG	2	blind
91	blind	H	0	P	COOP	SUPPORTIVE	1	EMO	2	blind
96	blind	H	1	P	ALT	SUPPORTIVE	1	EMO	2	blind
267	blind	H	1	O	COOP	SUPPORTIVE	1	INF	5	blind
266	blind	H	1	O	IND	UNSUPPORTIVE	0	COM	5	blind
264	blind	H	1	P	IND	UNSUPPORTIVE	0	NEG	5	blind
268	blind	H	1	O	COOP	SUPPORTIVE	1	EMO	5	blind
269	blind	H	1	O	ALT	SUPPORTIVE	1	PHY	5	blind
265	blind	H	1	P	IND	UNSUPPORTIVE	0	FOR	5	blind
179	blind	H	0	P	IND	UNSUPPORTIVE	0	NEG	1	blind
186	blind	H	0	O	COOP	SUPPORTIVE	1	INF	1	blind
188	blind	L	1	P	ALT	SUPPORTIVE	1	PHY	1	blind
183	blind	H	0	O	IND	UNSUPPORTIVE	0	NEG	1	blind
181	blind	H	0	O	IND	UNSUPPORTIVE	0	COM	1	blind
182	blind	H	0	O	IND	UNSUPPORTIVE	0	COM	1	blind
185	blind	H	0	P	COOP	SUPPORTIVE	1	EMO	1	blind
192	blind	L	1	O	ALT	SUPPORTIVE	1	PHY	1	blind
190	blind	H	0	O	ALT	SUPPORTIVE	1	PHY	1	blind
184	blind	H	0	P	COOP	SUPPORTIVE	1	PHY	1	blind
189	blind	H	0	O	ALT	SUPPORTIVE	1	INF	1	blind
178	blind	H	0	P	IND				1	blind
180	blind	H	1	O	IND	UNSUPPORTIVE	0	FOR	1	blind
187	blind	H	0	O	COOP	SUPPORTIVE	1	PHY	1	blind
191	blind	H	1	O	ALT	SUPPORTIVE	1	INF	1	blind
124	blind	L	0	O	IND	UNSUPPORTIVE	0	COM	5	blind
125	blind	L	0	O	IND	UNSUPPORTIVE	0	FOR	5	blind
137	blind	L	0	P	ALT	SUPPORTIVE	1	PHY	5	blind
123	blind	H	0	O	IND	UNSUPPORTIVE	0	FOR	5	blind
131	blind	L	0	O	COOP	SUPPORTIVE	1	PHY	5	blind
136	blind	L	0	P	ALT	SUPPORTIVE	1	PHY	5	blind
138	blind	L	0	P	ALT	SUPPORTIVE	1	EMO	5	blind
132	blind	H	1	P	ALT	SUPPORTIVE	1	INF	5	blind
127	blind	H	0	P	COOP	SUPPORTIVE	1	PHY	5	blind
146	blind	L	0	O	ALT	SUPPORTIVE	1	INF	5	blind
139	blind	L	0	P	ALT	SUPPORTIVE	1	EMO	5	blind
144	blind	L	0	O	ALT	SUPPORTIVE	1	PHY	5	blind
128	blind	L	0	P	COOP	SUPPORTIVE	1	EMO	5	blind
134	blind	H	0	P	ALT	SUPPORTIVE	1	INF	5	blind
141	blind	H	0	O	ALT	SUPPORTIVE	1	INF	5	blind
143	blind	H	0	O	ALT	SUPPORTIVE	1	INF	5	blind
126	blind	H	0	P	COOP	SUPPORTIVE	1	EMO	5	blind
122	blind	L	0	P	IND	SUPPORTIVE	1	EMO	5	blind
140	blind	H	0	O	ALT	SUPPORTIVE	1	EMO	5	blind
130	blind	L	0	O	COOP	SUPPORTIVE	1	INF	5	blind
133	blind	H	0	P	ALT	SUPPORTIVE	1	EMO	5	blind
135	blind	H	0	P	ALT	SUPPORTIVE	1	PHY	5	blind
145	blind	L	0	O	ALT	SUPPORTIVE	1	INF	5	blind
129	blind	L	0	O	COOP	SUPPORTIVE	1	PHY	5	blind
121	blind	L	0	O	ALT	SUPPORTIVE	1	EMO	1	blind
117	blind	L	0	O	ALT	SUPPORTIVE	1	INF	1	blind
107	blind	L	0	P	IND	UNSUPPORTIVE	0	FOR	1	blind
114	blind	L	0	O	COOP	SUPPORTIVE	1	SOCNORM	1	blind
109	blind	L	0	P	IND	UNSUPPORTIVE	0	COM	1	blind
120	blind	L	0	O	ALT	SUPPORTIVE	1	INF	1	blind
108	blind	L	0	P	IND				1	blind
112	blind	L	0	P	COOP	SUPPORTIVE	1	PHY	1	blind
119	blind	L	0	P	ALT	SUPPORTIVE	1	EMO	1	blind
110	blind	L	0	P	IND	UNSUPPORTIVE	0	NEG	1	blind
116	blind	L	0	P	COOP	SUPPORTIVE	1	EMO	1	blind
115	blind	L	0	O	COOP	SUPPORTIVE	1	INF	1	blind
113	blind	L	0	P	COOP	SUPPORTIVE	1	INF	1	blind
118	blind	L	0	O	ALT	SUPPORTIVE	1	EMO	1	blind
111	blind	H	1	O	IND	UNSUPPORTIVE	0	FOR	1	blind
432	blind	H	1	O	ALT	SUPPORTIVE	1	INF	1	blind
374	blind	H	1	P	COOP	SUPPORTIVE	1	PHY	2.75	blind
368	blind	H	1	P	ALT	SUPPORTIVE	1	PHY	2.75	blind
371	blind	H	0	P	ALT	SUPPORTIVE	1	PHY	2.75	blind
373	blind	H	0	P	ALT				2.75	blind
370	blind	H	0	P	IND	UNSUPPORTIVE	0	NEG	2.75	blind
372	blind	H	1	O	ALT	SUPPORTIVE	1	INF	2.75	blind
369	blind	L	1	P	ALT	SUPPORTIVE	1	PHY	2.75	blind
208	blind	H	1	O	ALT	SUPPORTIVE	1	INF	4	blind
197	blind	H	1	O	IND	UNSUPPORTIVE	0	FOR	4	blind
198	blind	H	1	O	IND	UNSUPPORTIVE	0	FOR	4	blind
201	blind	L	0	O	IND	UNSUPPORTIVE	0	COM	4	blind
202	blind	L	0	P	COOP	SUPPORTIVE	1	EMO	4	blind
204	blind	H	1	P	ALT	SUPPORTIVE	1	PHY	4	blind
196	blind	L	0	P	IND	SUPPORTIVE	1	EMO	4	blind
199	blind	H	1	O	IND	UNSUPPORTIVE	0	FOR	4	blind
205	blind	H	1	P	ALT	SUPPORTIVE	1	PHY	4	blind
194	blind	L	1	P	IND	UNSUPPORTIVE	0	NEG	4	blind
210	blind	L	0	O	ALT	SUPPORTIVE	1	INF	4	blind
193	blind	H	0	P	IND	UNSUPPORTIVE	0	FOR	4	blind
200	blind	H	0	O	IND	UNSUPPORTIVE	0	FOR	4	blind
203	blind	H	1	O	COOP	SUPPORTIVE	1	PHY	4	blind
206	blind	L	0	P	ALT	SUPPORTIVE	1	EMO	4	blind
195	blind	L	0	P	IND	UNSUPPORTIVE	0	COM	4	blind
209	blind	H	1	O	ALT	SUPPORTIVE	1	INF	4	blind
207	blind	H	1	O	ALT	SUPPORTIVE	1	PHY	4	blind
2	blind	H	1	P	IND	UNSUPPORTIVE	0	COM	1	blind
7	blind	L	1	P	ALT	SUPPORTIVE	1	EMO	1	blind
5	blind	L	1	O	IND	UNSUPPORTIVE	0	FOR	1	blind
4	blind	L	0	O	IND	UNSUPPORTIVE	0	FOR	1	blind
8	blind	L	1	O	ALT	SUPPORTIVE	1	INF	1	blind
3	blind	H	1	O	IND	UNSUPPORTIVE	0	FOR	1	blind
1	blind	H	1	P	IND				1	blind
6	blind	H	1	O	ALT	SUPPORTIVE	1	INF	1	blind
330	blind	H	1	O	ALT	SUPPORTIVE	1	INF	1	blind
322	blind	H	1	P	IND	UNSUPPORTIVE	0	NEG	1	blind
334	blind	H	1	O	ALT	SUPPORTIVE	1	PHY	1	blind
331	blind	H	1	O	ALT	SUPPORTIVE	1	INF	1	blind
325	blind	H	1	O	COOP	SUPPORTIVE	1	PHY	1	blind
336	blind	H	1	O	ALT	SUPPORTIVE	1	PHY	1	blind
328	blind	H	1	P	ALT	SUPPORTIVE	1	PHY	1	blind
332	blind	H	1	O	ALT	SUPPORTIVE	1	INF	1	blind
329	blind	H	1	P	ALT				1	blind
326	blind	H	1	P	ALT				1	blind
327	blind	H	1	P	ALT	SUPPORTIVE	1	PHY	1	blind
335	blind	H	1	O	ALT	SUPPORTIVE	1	PHY	1	blind
324	blind	H	1	O	IND	SUPPORTIVE	1	PHY	1	blind
323	blind	H	1	O	IND	UNSUPPORTIVE	0	FOR	1	blind
333	blind	H	1	O	ALT	SUPPORTIVE	1	PHY	1	blind
337	blind	H	1	P	IND	UNSUPPORTIVE	0	COM	3	blind
340	blind	L	0	O	COOP	SUPPORTIVE	1	EMO	3	blind
338	blind	L	0	P	COOP	SUPPORTIVE	1	SOCNORM	3	blind
345	blind	L	0	O	ALT	SUPPORTIVE	1	PHY	3	blind
341	blind	L	0	O	COOP	SUPPORTIVE	1	PHY	3	blind
343	blind	L	0	P	ALT	SUPPORTIVE	1	INF	3	blind
344	blind	H	1	O	ALT	SUPPORTIVE	1	INF	3	blind
375	blind	H	1	O	IND	UNSUPPORTIVE	0	FOR	4	blind
376	blind	H	1	O	IND	UNSUPPORTIVE	0	FOR	4	blind
382	blind	L	1	O	ALT	SUPPORTIVE	1	INF	4	blind
379	blind	L	1	O	COOP	SUPPORTIVE	1	PHY	4	blind
380	blind	L	1	O	ALT	SUPPORTIVE	1	PHY	4	blind
381	blind	L	1	O	ALT	SUPPORTIVE	1	INF	4	blind
377	blind	H	1	O	ALT	SUPPORTIVE	1	INF	4	blind
378	blind	L	1	O	ALT	SUPPORTIVE	1	INF	4	blind
364	blind	L	0	P	ALT	SUPPORTIVE	1	EMO	3	blind
363	blind	L	0	P	ALT	SUPPORTIVE	1	PHY	3	blind
361	blind	H	1	P	IND	UNSUPPORTIVE	0	FOR	3	blind
360	blind	H	0	P	COOP	SUPPORTIVE	1	PHY	3	blind
362	blind	L	0	O	COOP	SUPPORTIVE	1	PHY	3	blind
359	blind	H	1	P	IND	UNSUPPORTIVE	0	FOR	3	blind
367	blind	L	0	O	IND	UNSUPPORTIVE	0	NEG	3	blind
365	blind	L	0	P	ALT	SUPPORTIVE	1	EMO	3	blind
366	blind	L	0	P	ALT	SUPPORTIVE	1	PHY	3	blind
358	blind	L	0	O	ALT	SUPPORTIVE	1	PHY	3.5	blind
353	blind	L	0	O	IND	UNSUPPORTIVE	0	COM	3.5	blind
355	blind	L	0	O	COOP	SUPPORTIVE	1	SOCNORM	3.5	blind
347	blind	H	1	P	IND				3.5	blind
357	blind	H	1	O	ALT	SUPPORTIVE	1	EMO	3.5	blind
352	blind	L	0	O	IND	UNSUPPORTIVE	0	COM	3.5	blind
351	blind	H	1	O	IND	UNSUPPORTIVE	0	FOR	3.5	blind
348	blind	L	0	P	IND				3.5	blind
354	blind	H	1	O	COOP	SUPPORTIVE	1	PHY	3.5	blind
356	blind	H	1	P	ALT	SUPPORTIVE	1	INF	3.5	blind
350	blind	H	1	O	IND	UNSUPPORTIVE	0	FOR	3.5	blind
349	blind	L	0	P	IND	SUPPORTIVE	1	EMO	3.5	blind
433	blind	L	0	O	ALT	SUPPORTIVE	1	PHY	3.5	blind
83	blind	H	0	O	IND	UNSUPPORTIVE	0	NEG	2	blind
88	blind	L	0	O	ALT	SUPPORTIVE	1	PHY	2	blind
86	blind	L	0	P	COOP	SUPPORTIVE	1	PHY	2	blind
84	blind	H	0	O	IND				2	blind
87	blind	L	0	P	ALT	SUPPORTIVE	1	EMO	2	blind
82	blind	H	1	P	IND	UNSUPPORTIVE	0	FOR	2	blind
85	blind	H	0	O	IND	UNSUPPORTIVE	0	COM	2	blind
177	blind	H	1	O	ALT	SUPPORTIVE	1	INF	1	blind
169	blind	L	1	P	IND	UNSUPPORTIVE	0	NEG	1	blind
168	blind	H	0	P	IND	UNSUPPORTIVE	0	NEG	1	blind
170	blind	H	1	O	IND	UNSUPPORTIVE	0	FOR	1	blind
176	blind	L	0	P	ALT	SUPPORTIVE	1	EMO	1	blind
172	blind	H	0	O	IND	UNSUPPORTIVE	0	NEG	1	blind
175	blind	L	1	P	COOP	SUPPORTIVE	1	PHY	1	blind
174	blind	L	0	P	COOP	SUPPORTIVE	1	EMO	1	blind
173	blind	H	0	P	COOP	SUPPORTIVE	1	PHY	1	blind
171	blind	L	1	O	IND	UNSUPPORTIVE	0	FOR	1	blind
384	blind	L	1	O	IND	UNSUPPORTIVE	0	FOR	2	blind
385	blind	L	1	O	IND	UNSUPPORTIVE	0	FOR	2	blind
388	blind	L	0	O	ALT	SUPPORTIVE	1	PHY	2	blind
386	blind	L	1	O	COOP	SUPPORTIVE	1	PHY	2	blind
387	blind	L	0	O	COOP	SUPPORTIVE	1	PHY	2	blind
383	blind	L	1	O	ALT	SUPPORTIVE	1	INF	2	blind
390	blind	L	0	P	COOP	SUPPORTIVE	1	EMO	2	blind
389	blind	L	0	P	COOP	SUPPORTIVE	1	EMO	2	blind
10	blind	L	1	O	IND	UNSUPPORTIVE	0	NEG	3	blind
11	blind	L	1	O	IND	UNSUPPORTIVE	0	NEG	3	blind
17	blind	L	1	P	ALT	SUPPORTIVE	1	PHY	3	blind
18	blind	L	1	P	ALT	SUPPORTIVE	1	PHY	3	blind
16	blind	L	0	O	COOP	SUPPORTIVE	1	PHY	3	blind
13	blind	L	0	O	IND	UNSUPPORTIVE	0	FOR	3	blind
20	blind	L	0	O	ALT	SUPPORTIVE	1	PHY	3	blind
15	blind	L	0	O	COOP	SUPPORTIVE	1	PHY	3	blind
12	blind	L	0	O	IND	UNSUPPORTIVE	0	FOR	3	blind
14	blind	L	1	O	ALT	SUPPORTIVE	1	SOCNORM	3	blind
9	blind	H	1	O	IND	UNSUPPORTIVE	0	FOR	3	blind
393	blind	L	1	O	IND	UNSUPPORTIVE	0	FOR	2	blind
398	blind	L	1	O	COOP	SUPPORTIVE	1	PHY	2	blind
395	blind	L	1	O	ALT	SUPPORTIVE	1	INF	2	blind
399	blind	L	1	O	COOP	SUPPORTIVE	1	EMO	2	blind
397	blind	L	0	O	IND	UNSUPPORTIVE	0	NEG	2	blind
404	blind	L	1	O	COOP	SUPPORTIVE	1	PHY	2	blind
402	blind	L	0	O	COOP	SUPPORTIVE	1	PHY	2	blind
396	blind	L	0	P	IND	UNSUPPORTIVE	0	NEG	2	blind
403	blind	L	0	O	COOP	SUPPORTIVE	1	INF	2	blind
392	blind	L	1	O	ALT	SUPPORTIVE	1	INF	2	blind
401	blind	L	0	P	COOP	SUPPORTIVE	1	PHY	2	blind
391	blind	L	1	O	ALT	SUPPORTIVE	1	INF	2	blind
394	blind	L	1	O	ALT	SUPPORTIVE	1	PHY	2	blind
405	blind	L	0	P	ALT	SUPPORTIVE	1	INF	2	blind
400	blind	L	0	O	COOP	SUPPORTIVE	1	PHY	2	blind
45	blind	L	0	O	ALT	SUPPORTIVE	1	PHY	2	blind
37	blind	H	0	O	IND				2	blind
42	blind	L	0	O	ALT	SUPPORTIVE	1	PHY	2	blind
36	blind	H	0	P	IND	UNSUPPORTIVE	0	COM	2	blind
38	blind	L	1	O	IND	UNSUPPORTIVE	0	FOR	2	blind
46	blind	L	0	O	ALT	SUPPORTIVE	1	EMO	2	blind
43	blind	H	0	O	ALT	SUPPORTIVE	1	PHY	2	blind
40	blind	L	1	P	ALT	SUPPORTIVE	1	PHY	2	blind
34	blind	H	0	P	IND	UNSUPPORTIVE	0	COM	2	blind
44	blind	H	0	O	ALT	SUPPORTIVE	1	EMO	2	blind
35	blind	H	1	O	IND	UNSUPPORTIVE	0	FOR	2	blind
41	blind	H	1	O	ALT	SUPPORTIVE	1	INF	2	blind
39	blind	L	0	P	COOP	SUPPORTIVE	1	INF	2	blind
297	blind	L	0	O	IND	UNSUPPORTIVE	0	NEG	3.5	blind
314	blind	L	0	O	ALT	SUPPORTIVE	1	EMO	3.5	blind
290	blind	L	0	P	IND	SUPPORTIVE	1	EMO	3.5	blind
311	blind	H	1	O	ALT	SUPPORTIVE	1	PHY	3.5	blind
305	blind	L	0	O	COOP	SUPPORTIVE	1	SOCNORM	3.5	blind
301	blind	L	0	P	COOP	SUPPORTIVE	1	EMO	3.5	blind
306	blind	L	0	O	COOP	SUPPORTIVE	1	SOCNORM	3.5	blind
293	blind	L	0	P	IND	UNSUPPORTIVE	0	NEG	3.5	blind
291	blind	L	0	P	IND	SUPPORTIVE	1	PHY	3.5	blind
292	blind	L	0	P	IND				3.5	blind
303	blind	L	0	O	COOP	SUPPORTIVE	1	SOCNORM	3.5	blind
310	blind	L	0	P	ALT	SUPPORTIVE	1	PHY	3.5	blind
309	blind	L	0	P	ALT	SUPPORTIVE	1	PHY	3.5	blind
300	blind	L	0	P	COOP	SUPPORTIVE	1	PHY	3.5	blind
296	blind	L	0	O	IND	UNSUPPORTIVE	0	FOR	3.5	blind
298	blind	H	1	P	COOP	SUPPORTIVE	1	PHY	3.5	blind
295	blind	L	0	P	IND	SUPPORTIVE	1	EMO	3.5	blind
294	blind	L	0	P	IND	UNSUPPORTIVE	0	NEG	3.5	blind
299	blind	L	0	P	COOP	SUPPORTIVE	1	INF	3.5	blind
308	blind	L	0	P	ALT	SUPPORTIVE	1	PHY	3.5	blind
302	blind	L	0	O	COOP	SUPPORTIVE	1	INF	3.5	blind
304	blind	L	0	O	COOP	SUPPORTIVE	1	PHY	3.5	blind
307	blind	H	1	P	ALT				3.5	blind
312	blind	L	0	O	ALT	UNSUPPORTIVE	0	COM	3.5	blind
313	blind	L	0	O	ALT	SUPPORTIVE	1	PHY	3.5	blind
56	blind	L	0	O	ALT	SUPPORTIVE	1	PHY	5	blind
47	blind	H	1	P	ALT	SUPPORTIVE	1	PHY	5	blind
48	blind	H	1	P	ALT	SUPPORTIVE	1	PHY	5	blind
52	blind	H	1	O	ALT	SUPPORTIVE	1	INF	5	blind
55	blind	L	0	O	ALT	SUPPORTIVE	1	SOCNORM	5	blind
58	blind	L	0	O	ALT	SUPPORTIVE	1	EMO	5	blind
50	blind	H	1	O	ALT	SUPPORTIVE	1	INF	5	blind
49	blind	H	1	O	ALT	SUPPORTIVE	1	INF	5	blind
57	blind	L	0	O	ALT	SUPPORTIVE	1	PHY	5	blind
51	blind	H	1	O	ALT	SUPPORTIVE	1	INF	5	blind
53	blind	L	0	O	ALT	SUPPORTIVE	1	PHY	5	blind
54	blind	L	0	O	ALT	SUPPORTIVE	1	INF	5	blind
59	blind	L	0	O	ALT	SUPPORTIVE	1	INF	5	blind
284	blind	H	1	P	COOP	SUPPORTIVE	1	INF	3	blind
283	blind	H	1	P	COOP	SUPPORTIVE	1	EMO	3	blind
278	blind	H	1	O	IND	UNSUPPORTIVE	0	FOR	3	blind
281	blind	L	1	O	IND	UNSUPPORTIVE	0	NEG	3	blind
274	blind	L	1	P	IND	UNSUPPORTIVE	0	NEG	3	blind
285	blind	H	1	P	COOP	SUPPORTIVE	1	PHY	3	blind
275	blind	H	1	O	IND	UNSUPPORTIVE	0	FOR	3	blind
279	blind	H	1	O	IND	UNSUPPORTIVE	0	FOR	3	blind
280	blind	L	1	O	IND	SUPPORTIVE	1	PHY	3	blind
270	blind	H	1	P	IND	UNSUPPORTIVE	0	NEG	3	blind
289	blind	H	1	P	ALT	SUPPORTIVE	1	PHY	3	blind
286	blind	H	1	O	COOP	SUPPORTIVE	1	EMO	3	blind
288	blind	L	1	O	COOP	UNSUPPORTIVE	0	FOR	3	blind
287	blind	H	1	O	COOP	SUPPORTIVE	1	EMO	3	blind
276	blind	H	1	O	IND	UNSUPPORTIVE	0	FOR	3	blind
272	blind	L	1	P	IND	UNSUPPORTIVE	0	NEG	3	blind
273	blind	L	1	P	IND	UNSUPPORTIVE	0	FOR	3	blind
271	blind	H	1	P	IND	UNSUPPORTIVE	0	FOR	3	blind
277	blind	H	1	O	IND	UNSUPPORTIVE	0	FOR	3	blind
282	blind	L	1	O	IND	UNSUPPORTIVE	0	FOR	3	blind
65	blind	H	0	O	IND	UNSUPPORTIVE	0	FOR	3	blind
73	blind	H	0	O	ALT	SUPPORTIVE	1	PHY	3	blind
66	blind	L	0	O	IND	UNSUPPORTIVE	0	NEG	3	blind
61	blind	H	1	O	IND	UNSUPPORTIVE	0	COM	3	blind
68	blind	H	0	P	COOP	SUPPORTIVE	1	PHY	3	blind
69	blind	L	0	P	ALT	SUPPORTIVE	1	PHY	3	blind
78	blind	L	0	O	ALT	SUPPORTIVE	1	INF	3	blind
79	blind	L	0	O	ALT	UNSUPPORTIVE	0	NEG	3	blind
62	blind	H	1	O	IND	UNSUPPORTIVE	0	FOR	3	blind
63	blind	H	1	O	IND	UNSUPPORTIVE	0	NEG	3	blind
67	blind	H	1	P	COOP	SUPPORTIVE	1	PHY	3	blind
70	blind	H	1	O	ALT	SUPPORTIVE	1	PHY	3	blind
74	blind	H	0	O	ALT	SUPPORTIVE	1	EMO	3	blind
77	blind	L	0	O	ALT	SUPPORTIVE	1	PHY	3	blind
76	blind	L	1	O	ALT	SUPPORTIVE	1	SOCNORM	3	blind
81	blind	L	0	O	ALT	SUPPORTIVE	1	PHY	3	blind
60	blind	H	1	P	IND	UNSUPPORTIVE	0	FOR	3	blind
80	blind	L	0	O	ALT	SUPPORTIVE	1	INF	3	blind
71	blind	H	1	O	ALT	SUPPORTIVE	1	INF	3	blind
64	blind	H	1	O	IND	UNSUPPORTIVE	0	FOR	3	blind
72	blind	H	1	O	ALT	SUPPORTIVE	1	INF	3	blind
75	blind	H	1	O	ALT	SUPPORTIVE	1	PHY	3	blind
317	blind	H	1	P	COOP	SUPPORTIVE	1	EMO	3	blind
320	blind	H	1	O	ALT				3	blind
319	blind	H	1	O	ALT	SUPPORTIVE	1	PHY	3	blind
316	blind	H	1	P	COOP	SUPPORTIVE	1	INF	3	blind
321	blind	H	1	O	ALT	SUPPORTIVE	1	PHY	3	blind
318	blind	H	1	O	COOP	SUPPORTIVE	1	PHY	3	blind
315	blind	H	1	O	IND	UNSUPPORTIVE	0	FOR	3	blind
151	blind	L	1	P	COOP	SUPPORTIVE	1	SOCNORM	3	blind
157	blind	L	1	P	ALT	SUPPORTIVE	1	PHY	3	blind
161	blind	L	1	O	ALT	SUPPORTIVE	1	INF	3	blind
153	blind	L	0	P	COOP	SUPPORTIVE	1	PHY	3	blind
148	blind	L	1	P	IND	UNSUPPORTIVE	0	FOR	3	blind
147	blind	L	1	P	IND	UNSUPPORTIVE	0	FOR	3	blind
152	blind	L	1	P	COOP				3	blind
156	blind	L	1	P	ALT	SUPPORTIVE	1	INF	3	blind
158	blind	H	1	O	ALT	SUPPORTIVE	1	INF	3	blind
154	blind	L	0	P	COOP	SUPPORTIVE	1	PHY	3	blind
155	blind	H	1	P	ALT	SUPPORTIVE	1	INF	3	blind
159	blind	L	1	O	ALT	SUPPORTIVE	1	EMO	3	blind
149	blind	H	1	O	IND	UNSUPPORTIVE	0	FOR	3	blind
160	blind	L	1	O	ALT	SUPPORTIVE	1	SOCNORM	3	blind
150	blind	L	1	O	IND	UNSUPPORTIVE	0	FOR	3	blind
424	blind	L	0	O	ALT	SUPPORTIVE	1	PHY	4	blind
419	blind	L	1	P	COOP	SUPPORTIVE	1	PHY	4	blind
415	blind	L	1	O	IND	UNSUPPORTIVE	0	FOR	4	blind
412	blind	L	0	O	COOP	SUPPORTIVE	1	PHY	4	blind
417	blind	L	1	O	IND	UNSUPPORTIVE	0	FOR	4	blind
406	blind	L	1	O	IND	UNSUPPORTIVE	0	FOR	4	blind
427	blind	L	0	O	ALT	SUPPORTIVE	1	EMO	4	blind
426	blind	L	0	O	ALT	SUPPORTIVE	1	PHY	4	blind
409	blind	L	1	O	ALT	SUPPORTIVE	1	INF	4	blind
418	blind	L	1	P	ALT	SUPPORTIVE	1	PHY	4	blind
420	blind	L	0	O	ALT	SUPPORTIVE	1	SOCNORM	4	blind
410	blind	L	1	P	ALT	SUPPORTIVE	1	INF	4	blind
407	blind	L	1	O	ALT	SUPPORTIVE	1	PHY	4	blind
422	blind	L	0	O	ALT	SUPPORTIVE	1	SOCNORM	4	blind
421	blind	L	0	P	IND	SUPPORTIVE	1	EMO	4	blind
416	blind	L	1	P	ALT	SUPPORTIVE	1	EMO	4	blind
428	blind	L	0	O	ALT	SUPPORTIVE	1	INF	4	blind
413	blind	L	1	O	ALT	SUPPORTIVE	1	INF	4	blind
414	blind	L	1	O	ALT	SUPPORTIVE	1	INF	4	blind
408	blind	L	1	P	ALT	SUPPORTIVE	1	EMO	4	blind
411	blind	L	1	P	ALT	SUPPORTIVE	1	PHY	4	blind
425	blind	L	0	P	ALT	SUPPORTIVE	1	PHY	4	blind
423	blind	L	0	O	IND	UNSUPPORTIVE	0	FOR	4	blind
162	blind	H	1	P	IND	UNSUPPORTIVE	0	NEG	4	blind
167	blind	H	1	O	ALT	SUPPORTIVE	1	INF	4	blind
165	blind	H	1	P	COOP	SUPPORTIVE	1	EMO	4	blind
164	blind	H	0	O	IND	UNSUPPORTIVE	0	COM	4	blind
166	blind	H	1	P	ALT	SUPPORTIVE	1	EMO	4	blind
163	blind	H	0	P	IND				4	blind
