# Supplementary material for: Nature and determinants of social actions during a mass shooting
Source: PLoS One. 2021 Dec 7;16(12):e0260392. doi: 10.1371/journal.pone.0260392 (PMC8651140; doi:10.1371/journal.pone.0260392)
Supplement: S5 File — (TXT) [file pone.0260392.s005.txt]

(Intercept)	UNDERFIRE	ESCAPE	df	logLik	AICc	delta	weight
1.34944027684604	-0.425312217562182	-0.493359067431162	4	-242.75988516702	493.618292501527	0	0.498990742760625
1.2247075119855	NA	-0.632800740660648	3	-244.30895411522	494.676876289407	1.05858378788048	0.293916481384371
1.16849426017126	-0.589421117236478	NA	3	-244.761163851745	495.581295762458	1.96300326093098	0.186995754526876
0.893073590398989	NA	NA	2	-248.006456300955	500.042324366616	6.42403186508909	0.0200970213281281
