# Supplementary material for: Nature and determinants of social actions during a mass shooting
Source: PLoS One. 2021 Dec 7;16(12):e0260392. doi: 10.1371/journal.pone.0260392 (PMC8651140; doi:10.1371/journal.pone.0260392)
Supplement: S6 File — (TXT) [file pone.0260392.s006.txt]

(Intercept)	UNDERFIRE	ESCAPE	INTERPERSONALCLOSENESS	FRIENDS	df	logLik	AICc	delta	weight
0.720360931420347	NA	-1.06176232468964	0.354074498616762	NA	4	-82.9564427625235	174.169295781457	0	0.271752244331141
0.40922396288736	NA	-1.02910108570582	0.347719325173213	0.160220531078639	5	-82.2851259512059	174.957348676605	0.788052895148184	0.183252381612118
0.818075088778112	-0.322365474861783	-0.975962709979696	0.35755705420173	NA	5	-82.6298557803872	175.646808334968	1.47751255351062	0.129818134813492
0.488170567141816	-0.415524656482536	-0.915710146775218	0.350743717815121	0.185678848498866	6	-81.7630755169838	176.071605579422	1.90230979796482	0.104976433886706
1.61667356903182	NA	-0.849532336474655	NA	NA	3	-85.4093140464824	176.971494335003	2.80219855354582	0.0669396527308654
1.24085881083756	NA	-0.805306973125523	NA	0.178865593922241	4	-84.6349701805168	177.526350617444	3.35705483598662	0.0507221838804643
1.7129851052493	-0.304673413254937	-0.757911707733025	NA	NA	4	-85.1268599936106	178.510130243631	4.3408344621742	0.0310150804921951
1.31506165321064	-0.401319485762336	-0.679251947789624	NA	0.20285406481499	5	-84.1617164701821	178.710529714558	4.54123393310053	0.0280580006152731
0.70553113620382	-0.570844779828325	NA	0.262326484895474	NA	4	-85.447958098755	179.15232645392	4.983030672463	0.0224968533550567
1.01677390866	-0.611843048449858	NA	NA	0.230327896855813	4	-85.5322875153367	179.320985287084	5.15168950562648	0.0206774975058449
0.488700777291221	NA	NA	0.24577672055886	NA	3	-86.5873178425939	179.327501927226	5.15820614576879	0.0206102332444569
0.15716668346349	NA	NA	0.234822251056061	0.181850528896767	4	-85.6171918913883	179.490794039187	5.32149825772967	0.0189943516978669
1.19767535284522	NA	NA	NA	NA	2	-87.7959892579583	179.667927883005	5.498632101548	0.0173844257575804
0.791717160790218	NA	NA	NA	0.20192363124037	3	-86.7610750629804	179.675016367999	5.50572058654183	0.0173229201967216
1.44710147028935	-0.534534370721921	NA	NA	NA	3	-86.8417922777665	179.836450797571	5.66715501611395	0.0159796058802183
